# Supplementary material for: Food Sources of Fiber and Micronutrients of Concern in Infants and Children in the United Arab Emirates: Findings from the Feeding Infants and Toddlers Study (FITS) and the Kids Nutrition and Health Survey (KNHS) 2020
Source: Nutrients. 2022 Jul 8;14(14):2819. doi: 10.3390/nu14142819 (PMC9324925; doi:10.3390/nu14142819)
Supplement: Supplementary file 1 [file nutrients-14-02819-s001.zip]

Archive with 1 entries (1 files):
- nutrients-1779673-supplementary.pdf
